# Supplementary material for: Nanofluorapatite Hydrogels in the Treatment of Dentin Hypersensitivity: A Study of Physiochemical Properties and Fluoride Release
Source: Gels. 2023 Mar 25;9(4):271. doi: 10.3390/gels9040271 (PMC10137577; doi:10.3390/gels9040271)
Supplement: Supplementary file 1 [file gels-09-00271-s001.zip]

Archive with 1 entries (1 files):
- gels-2235379-supplementary.pdf
